# Supplementary material for: Impaired Effort Allocation in Patients with Recent-Onset Schizophrenia and Its Relevance to Negative Symptoms Assessments and Persistent Negative Symptoms
Source: J Clin Med. 2022 Aug 28;11(17):5060. doi: 10.3390/jcm11175060 (PMC9457458; doi:10.3390/jcm11175060)
Supplement: Supplementary file 1 [file jcm-11-05060-s001.zip]

Archive with 1 entries (1 files):
- jcm-1875185-SI.pdf
